# Supplementary material for: Metabolic Profiling and Gene Expression Analysis Unveil Differences in Flavonoid and Lipid Metabolisms Between ‘Huapi’ Kumquat (Fortunella crassifolia Swingle) and Its Wild Type
Source: Front Plant Sci. 2021 Dec 2;12:759968. doi: 10.3389/fpls.2021.759968 (PMC8675212; doi:10.3389/fpls.2021.759968)
Supplement: Supplementary file 3 [file Table_2.XLSX]

## Sheet: S2
Supplementary Table S2. Differential accumulated metabolites from the peel and flesh of HP compared with those of RA fruits.
Tissuse	Index	Compounds	Class	RAP1	RAP2	RAP3	HPP1	HPP2	HPP3	VIP	Fold_Change	LogFC	type	cpd_ID	kegg_map
Peel	Cit1279	N-Acetylmethionine	Amino acid derivatives	49000	46000	46900	20000	21600	22500	1.03496	0.451727	-1.14648	down	C02712	--
Peel	Cit1215	Acetyl tryptophan	Amino acid derivatives	6300000	8000000	6830000	1900000	1950000	2600000	1.25691	0.305253	-1.71192	down	C03137	--
Peel	Cit281	N6-Acetyl-L-lysine	Amino acid derivatives	53700	71400	69200	19500	16500	9	1.75888	0.185327	-2.43186	down	C02727	ko00310
Peel	Cit1084	N-γ-Acetyl-N-2-Formyl-5-methoxykynurenamine	Amino acid derivatives	185000	225000	235000	115000	91900	91500	1.00336	0.462636	-1.11205	down	C05642	ko00380
Peel	Cit1067	N-Acetyl-L-tyrosine	Amino acid derivatives	430000	484000	408000	181000	158000	162000	1.14012	0.378971	-1.39984	down	--	--
Peel	Cit193	H-HomoArg-OH	Amino acid derivatives	506000	571000	625000	233000	234000	253000	1.07058	0.423032	-1.24116	down	C01924	--
Peel	Cit322	Phenylacetyl-L-glutamine	Amino acid derivatives	9	9	9	28500	18800	28600	3.27306	2811.11	11.4569	up	C04148	ko00360
Peel	Cit252	L-Proline	Amino acids	484000	530000	517000	253000	235000	161000	1.06169	0.423906	-1.23818	down	C00148	ko00330,ko00332,ko00333,ko00401,ko00404,ko00970,ko01100,ko01110,ko01130,ko01230,ko02010,ko04974,ko04978,ko05230
Peel	Cit1030	L-Phenylalanine	Amino acids	2970000	3740000	4390000	1380000	1350000	1320000	1.14593	0.364865	-1.45457	down	C00079	ko00360,ko00400,ko00460,ko00940,ko00960,ko00966,ko00970,ko01060,ko01061,ko01063,ko01064,ko01070,ko01100,ko01110,ko01130,ko01210,ko01230,ko02010,ko04974,ko04978,ko05230
Peel	Cit257	L-Tryptophan	Amino acids	28200000	31400000	31000000	13800000	12200000	13100000	1.06276	0.431567	-1.21234	down	C00078	ko00260,ko00380,ko00400,ko00404,ko00901,ko00966,ko00970,ko01060,ko01061,ko01063,ko01070,ko01100,ko01110,ko01130,ko01210,ko01230,ko04726,ko04974,ko04978,ko05143,ko05230
Peel	Cit145	Delphinidin 3-O-glucoside (Mirtillin)	Anthocyanins	391000	261000	314000	69100	41400	59100	1.52013	0.175569	-2.50989	down	C12138	ko00942
Peel	Cit1287	Pelargonidin O-acetylhexoside	Anthocyanins	9	9	8210	13700	13000	11400	2.2298	4.63053	2.21118	up	--	--
Peel	Cit133	Cyanidin 3-O-rutinoside (Keracyanin)	Anthocyanins	50500	23700	42900	154000	150000	146000	1.33867	3.84287	1.94218	up	C08620	ko00942
Peel	Cit1183	2,5-dihydroxy benzoic acid O-hexside	Benzoic acid derivatives	1140000	939000	1380000	3720000	3790000	2960000	1.20973	3.02689	1.59783	up	--	--
Peel	Cit1256	Gallic acid O-Hexoside	Benzoic acid derivatives	27900	28300	47700	139000	106000	102000	1.25686	3.33975	1.73974	up	--	--
Peel	Cit1184	2-Deoxyribose 1-phosphate	Carbohydrates	353000	261000	323000	112000	113000	138000	1.11541	0.387407	-1.36808	down	C00672	ko00030,ko00240
Peel	Cit1258	Glucarate O-Phosphoric acid	Carbohydrates	3260000	2660000	5380000	1250000	1620000	1660000	1.02588	0.400885	-1.31874	down	--	--
Peel	Cit331	Protocatechuic aldehyde	Catechin derivatives	47900	42000	71700	119000	135000	134000	1.06948	2.40099	1.26363	up	C16700	ko00950,ko01063
Peel	Cit711	sn-Glycero-3-phosphocholine	Cholines	2110000	1510000	2140000	799000	713000	895000	1.05785	0.417882	-1.25883	down	C00670	ko00564,ko00565,ko05231
Peel	Cit530	Coumaroyl choline	Cholines	37500	41200	62800	253000	284000	315000	1.55454	6.0212	2.59005	up	--	--
Peel	Cit1254	Esculetin O-quinacyl esculetin O-quinic acid	Coumarins	36400	22600	13600	9	9	9	3.24807	0.000371901	-11.3928	down	--	--
Peel	Cit295	Naringenin 7-O-neohesperidoside (Naringin)	Flavanone	1040000	1100000	1110000	2580000	2780000	2630000	1.10192	2.45846	1.29776	up	C09789	ko00941
Peel	Cit167	Eriodictyol	Flavanone	136000	156000	228000	458000	460000	479000	1.14452	2.68654	1.42575	up	C05631	ko00941,ko01110
Peel	Cit189	Hesperetin	Flavanone	41100	24800	10900	44600	59900	105000	1.0515	2.72786	1.44777	up	C01709	ko00941
Peel	Cit204	Isoliquiritigenin	Flavanone	9	9	9	14600	13400	16000	3.16265	1629.63	10.6703	up	C08650	ko00941,ko01061,ko01110
Peel	Cit761	Homoeriodictyol	Flavanone	15900	9100	7080	21100	23800	47000	1.08643	2.86471	1.51839	up	C09756	ko00941
Peel	Cit986	Isosakuranetin (4'-Methylnaringenin)	Flavanone	7830	9400	5230	25900	21000	16600	1.14746	2.82725	1.4994	up	C05334	--
Peel	Cit581	Limocitrin O-hexoside	Flavone	2470000	2560000	2470000	224000	155000	155000	1.89224	0.0712	-3.81198	down	--	--
Peel	Cit716	Syringetin 5-O-hexoside	Flavone	2570000	2440000	2670000	355000	335000	335000	1.65017	0.133464	-2.90548	down	--	--
Peel	Cit717	Syringetin 7-O-hexoside	Flavone	2230000	2160000	2170000	336000	312000	328000	1.60548	0.14878	-2.74874	down	--	--
Peel	Cit1242	Chrysoeriol O-rhamnosyl-O-glucuronic acid	Flavone	75100	34800	37300	17400	12700	17900	1.13615	0.326087	-1.61667	down	--	--
Peel	Cit305	Nobiletin	Flavone	2440000	1970000	1560000	764000	636000	861000	1.11266	0.378727	-1.40077	down	C10112	--
Peel	Cit367	Tangeretin	Flavone	2790000	2430000	2350000	758000	665000	770000	1.29026	0.289696	-1.78739	down	C10190	--
Peel	Cit737	Tricin 7-O-hexoside	Flavone	1640000	2730000	3060000	7280000	6180000	6070000	1.1191	2.62853	1.39426	up	--	--
Peel	Cit1317	Velutin O-glucuronic acid	Flavone	9	9	9	7520	10400	9	2.09633	664.037	9.37512	up	--	--
Peel	Cit1227	Chrysoeriol 5-O-hexoside	Flavone	162000	330000	329000	789000	837000	655000	1.14457	2.77832	1.47421	up	--	--
Peel	Cit1229	Chrysoeriol 7-O-hexoside	Flavone	154000	320000	329000	952000	817000	669000	1.1911	3.03611	1.60223	up	--	--
Peel	Cit759	Chrysoeriol	Flavone	677000	598000	1050000	2180000	2830000	1820000	1.17265	2.93763	1.55465	up	C04293	ko00944
Peel	Cit857	Acacetin	Flavone	88000	101000	64800	299000	385000	244000	1.29817	3.65642	1.87043	up	C01470	ko00944
Peel	Cit1040	Luteolin 7-O-glucoside (Cynaroside)	Flavone	30000	53700	127000	671000	630000	532000	1.72266	8.69957	3.12094	up	--	--
Peel	Cit474	Apigenin C-glucoside	Flavone C-glycosides	163000	126000	155000	379000	401000	353000	1.11922	2.5518	1.35152	up	--	--
Peel	Cit465	Acacetin C-hexoside	Flavone C-glycosides	65200	47500	45700	172000	120000	194000	1.19665	3.06818	1.61738	up	--	--
Peel	Cit509	Chrysin C-hexoside	Flavone C-glycosides	107000	102000	122000	272000	302000	315000	1.15118	2.6858	1.42535	up	--	--
Peel	Cit514	Chrysoeriol 6-C-hexoside 8-C-hexoside-O-hexoside	Flavone C-glycosides	111000	92600	101000	677000	622000	457000	1.52623	5.76494	2.5273	up	--	--
Peel	Cit445	6-C-hexosyl chrysoeriol O-hexoside	Flavone C-glycosides	92900	63900	80300	228000	242000	301000	1.24882	3.25179	1.70124	up	--	--
Peel	Cit452	6-C-hexosyl-luteolin O-hexoside	Flavone C-glycosides	22900	13800	22900	62500	52300	58800	1.18621	2.91275	1.54238	up	--	--
Peel	Cit513	Chrysoeriol 6-C-hexoside	Flavone C-glycosides	24400	37600	37600	70400	81600	109000	1.10181	2.62048	1.38983	up	--	--
Peel	Cit446	6-C-hexosyl luteolin O-pentoside	Flavone C-glycosides	748000	732000	868000	1820000	1820000	1850000	1.06957	2.33816	1.22537	up	--	--
Peel	Cit492	C-hexosyl-apigenin O-pentoside	Flavone C-glycosides	2010000	2010000	2400000	5480000	5380000	5770000	1.13179	2.59034	1.37314	up	--	--
Peel	Cit459	8-C-hexosyl-chrysoeriol O-feruloylhexoside	Flavone C-glycosides	37700	45600	95000	127000	138000	135000	1.00886	2.24341	1.16569	up	--	--
Peel	Cit506	C-hexosyl-luteolin O-sinapic acid	Flavone C-glycosides	150000	173000	282000	590000	500000	579000	1.15286	2.75868	1.46398	up	--	--
Peel	Cit455	8-C-hexosyl chrysoeriol O-hexoside	Flavone C-glycosides	117000	98600	88100	227000	235000	457000	1.14151	3.02601	1.59742	up	--	--
Peel	Cit1233	Chrysoeriol C-pentosyl-O-hexosyl-O-hexoside	Flavone C-glycosides	172000	147000	133000	354000	375000	339000	1.07248	2.36283	1.24052	up	--	--
Peel	Cit715	Syringetin 3-O-hexoside	Flavonol	2390000	2410000	2470000	178000	186000	225000	1.84435	0.0810179	-3.62562	down	--	--
Peel	Cit1057	Myricetin 3-O-rhamnoside (Myricitrin)	Flavonol	75100	59000	191000	15000	4950	11000	1.69901	0.0952015	-3.39287	down	C10108	--
Peel	Cit216	Kaempferol 7-O-rhamnoside	Flavonol	120000	135000	163000	449000	377000	449000	1.22003	3.05024	1.60892	up	--	--
Peel	Cit984	Isorhamnetin	Flavonol	36600	17000	13300	68100	102000	59700	1.24936	3.43498	1.7803	up	C10084	--
Peel	Cit763	Kaempferol 3-O-galactoside (Trifolin)	Flavonol	38800	46400	92700	445000	439000	387000	1.63302	7.14446	2.83683	up	C12626	ko00944
Peel	Cit1124	Rhamnetin (7-O-methxyl quercetin)	Flavonol	6950	9	9	7300	14300	27900	2.29151	7.1039	2.82861	up	C10176?	--
Peel	Cit1142	Syringetin	Flavonol	52000	19400	28400	118000	107000	86600	1.21294	3.12224	1.64258	up	C11620	ko00944
Peel	Cit560	Gallic acid O-feruloyl-O-hexosyl-O-hexoside	Hydroxycinnamoyl derivatives	57600	70500	70400	9	9	9	3.46959	0.00013602	-12.8439	down	--	--
Peel	Cit49	3-(4-Hydroxyphenyl)propionic acid	Hydroxycinnamoyl derivatives	308000	484000	430000	9	9	9	3.80472	2.20949e-05	-15.4659	down	C01744	--
Peel	Cit345	Resveratrol	Hydroxycinnamoyl derivatives	273000	306000	223000	9	9	9	3.73107	3.36658e-05	-14.8584	down	C03582	ko00945,ko01061,ko01110,ko04211,ko04212
Peel	Cit1138	Sinapyl alcohol	Hydroxycinnamoyl derivatives	292000	344000	279000	110000	111000	111000	1.16419	0.362842	-1.46259	down	C02325	ko00940,ko01061,ko01100,ko01110
Peel	Cit315	p-Coumaraldehyde	Hydroxycinnamoyl derivatives	647000	527000	449000	9	19900	9	3.11924	0.0122723	-6.34845	down	--	--
Peel	Cit569	Hydroxy-methoxycinnamate	Hydroxycinnamoyl derivatives	57000	52400	52700	324000	332000	378000	1.58129	6.37878	2.67328	up	--	--
Peel	Cit1190	3,4-Dimethoxycinnamic acid	Hydroxycinnamoyl derivatives	3650	2570	9	19300	20800	19100	1.89741	9.50393	3.24852	up	--	--
Peel	Cit1282	O-Caffeoyl maltotriose	Hydroxycinnamoyl derivatives	9	9	9	3090	2020	1450	2.70983	242.963	7.92459	up	--	--
Peel	Cit1250	Disinapoyl hexoside	Hydroxycinnamoyl derivatives	961000	661000	1870000	2830000	3130000	2980000	1.09721	2.56014	1.35622	up	--	--
Peel	Cit803	2-Methoxybenzoic acid	Hydroxycinnamoyl derivatives	8020	11000	14800	55700	36700	43300	1.34858	4.01242	2.00447	up	--	--
Peel	Cit809	3,4,5-Trimethoxycinnamic acid	Hydroxycinnamoyl derivatives	6950	8880	5780	23300	52200	15800	1.25221	4.2249	2.07892	up	--	--
Peel	Cit1144	Syringin	Hydroxycinnamoyl derivatives	58300	69100	78800	250000	215000	233000	1.27938	3.38506	1.75918	up	C01533	ko00940
Peel	Cit624	Methoxyindoleacetic acid	Indole derivatives	806000	1300000	1140000	210000	187000	211000	1.48559	0.187307	-2.41652	down	C05660	ko00380
Peel	Cit572	Indole	Indole derivatives	257000	361000	320000	88800	90400	70900	1.32337	0.266631	-1.90708	down	C00463	ko00380,ko00400,ko00402,ko01100,ko01110,ko04974
Peel	Cit951	Genistein 7-O-Glucoside (Genistin)	Isoflavone	89400	103000	89700	37100	35100	42000	1.0999	0.404821	-1.30464	down	C09126	ko00943
Peel	Cit311	Orobol (5,7,3',4'-tetrahydroxyisoflavone)	Isoflavone	3990	3550	4240	7000	12500	9980	1.05954	2.50255	1.3234	up	C10510	--
Peel	Cit767	Prunetin	Isoflavone	103000	109000	68300	296000	398000	244000	1.24424	3.34641	1.74262	up	C10521	ko00943
Peel	Cit361	Sissotrin	Isoflavone	95900	56700	80100	165000	159000	270000	1.06164	2.55264	1.35199	up	C05376	ko00943
Peel	Cit546	DGMG (18:2) isomer1	Lipids_Glycerolipids	22700	18900	19700	7480	7050	6600	1.19482	0.344698	-1.53659	down	--	--
Peel	Cit548	DGMG (18:2) isomer3	Lipids_Glycerolipids	19800	18300	15100	6630	6910	6130	1.1483	0.369737	-1.43543	down	--	--
Peel	Cit613	MAG (18:2)	Lipids_Glycerolipids	770000	796000	685000	242000	286000	262000	1.18566	0.350955	-1.51064	down	--	--
Peel	Cit618	MAG (18:3) isomer4	Lipids_Glycerolipids	95400	92700	79200	39600	40500	38700	1.03988	0.444444	-1.16993	down	--	--
Peel	Cit620	MAG (18:4) isomer1	Lipids_Glycerolipids	6920	6340	9	36200	43300	36700	1.89422	8.75725	3.13048	up	--	--
Peel	Cit402	LysoPC 16:1	Lipids_Glycerophospholipids	24400	32400	57400	5420	4500	5230	1.60061	0.132662	-2.91417	down	--	--
Peel	Cit403	LysoPC 16:1 (2n isomer)	Lipids_Glycerophospholipids	488000	576000	749000	31400	31000	34400	1.98225	0.0533922	-4.22723	down	--	--
Peel	Cit407	LysoPC 18:2	Lipids_Glycerophospholipids	840000	1280000	1870000	139000	167000	164000	1.66032	0.117794	-3.08566	down	--	--
Peel	Cit600	LysoPC 18:3	Lipids_Glycerophospholipids	1400000	2010000	3820000	226000	201000	233000	1.73896	0.0912863	-3.45346	down	--	--
Peel	Cit401	LysoPC 16:0	Lipids_Glycerophospholipids	8350000	11700000	17300000	1210000	1080000	1280000	1.75119	0.0955823	-3.38711	down	--	--
Peel	Cit406	LysoPC 18:1 (2n isomer)	Lipids_Glycerophospholipids	6310000	7750000	11300000	1200000	1290000	1220000	1.58741	0.146293	-2.77306	down	--	--
Peel	Cit598	LysoPC 16:2 (2n isomer)	Lipids_Glycerophospholipids	43900	52200	60200	9	9	9	3.42173	0.000172745	-12.4991	down	--	--
Peel	Cit604	LysoPE 14:0	Lipids_Glycerophospholipids	6910	8950	11900	1140	1390	1230	1.62439	0.135447	-2.8842	down	--	--
Peel	Cit601	LysoPC 18:3 (2n isomer)	Lipids_Glycerophospholipids	11400000	12600000	16300000	1480000	1540000	1560000	1.70664	0.113648	-3.13736	down	--	--
Peel	Cit400	LysoPC 14:0	Lipids_Glycerophospholipids	26400	39300	55700	10800	8640	11800	1.29733	0.257331	-1.9583	down	--	--
Peel	Cit408	LysoPC 18:2 (2n isomer)	Lipids_Glycerophospholipids	3570000	4270000	6400000	345000	396000	369000	1.83847	0.0779494	-3.68132	down	--	--
Peel	Cit610	LysoPE 18:2 (2n isomer)	Lipids_Glycerophospholipids	249000	433000	610000	20800	24500	22500	1.95928	0.0524768	-4.25218	down	--	--
Peel	Cit405	LysoPC 18:1	Lipids_Glycerophospholipids	194000	326000	486000	38900	40400	39800	1.64518	0.11839	-3.07838	down	--	--
Peel	Cit605	LysoPE 18:0	Lipids_Glycerophospholipids	4530	7040	10900	1160	9	9	2.39131	0.0524255	-4.25359	down	--	--
Peel	Cit593	LysoPC 10:0	Lipids_Glycerophospholipids	4720	8920	9940	9	9	9	3.01235	0.00114504	-9.77039	down	--	--
Peel	Cit596	LysoPC 15:1	Lipids_Glycerophospholipids	12100	14900	22900	2740	9	9	2.49483	0.0552705	-4.17735	down	--	--
Peel	Cit595	LysoPC 15:0	Lipids_Glycerophospholipids	89800	138000	208000	21600	16200	19900	1.60653	0.1324	-2.91702	down	--	--
Peel	Cit404	LysoPC 18:0 (2n isomer)	Lipids_Glycerophospholipids	15800	25000	37100	3140	3290	2830	1.65085	0.11887	-3.07254	down	--	--
Peel	Cit599	LysoPC 17:0	Lipids_Glycerophospholipids	127000	193000	367000	22100	13000	19000	1.79348	0.0787482	-3.66661	down	--	--
Peel	Cit1168	LysoPE 16:0	Lipids_Glycerophospholipids	1650000	2940000	4510000	137000	119000	136000	2.01822	0.0430769	-4.53694	down	--	--
Peel	Cit1169	LysoPE 18:1	Lipids_Glycerophospholipids	661000	1260000	1630000	79500	90100	71900	1.86448	0.068009	-3.87813	down	--	--
Peel	Cit1170	LysoPE 18:1 (2n isomer)	Lipids_Glycerophospholipids	803000	1080000	1480000	50600	63200	56900	1.9911	0.0507583	-4.30021	down	--	--
Peel	Cit603	LysoPC 20:4	Lipids_Glycerophospholipids	684000	1150000	1640000	143000	165000	144000	1.60993	0.130109	-2.9422	down	--	--
Peel	Cit262	LysoPC 14:0 (2n isomer)	Lipids_Glycerophospholipids	40800	67700	99600	19200	14800	19700	1.27214	0.258049	-1.95428	down	--	--
Peel	Cit263	LysoPC 16:0 (2n isomer)	Lipids_Glycerophospholipids	175000	250000	297000	37100	36100	44900	1.54334	0.163573	-2.61199	down	--	--
Peel	Cit264	LysoPC 18:0	Lipids_Glycerophospholipids	505000	785000	1300000	86700	62900	180000	1.62057	0.127259	-2.97416	down	--	--
Peel	Cit266	LysoPC 20:1 (2n isomer)	Lipids_Glycerophospholipids	29400	51500	61400	7600	5410	5680	1.61909	0.131342	-2.9286	down	--	--
Peel	Cit265	LysoPC 20:1	Lipids_Glycerophospholipids	31700	49500	65100	6780	5710	5130	1.65892	0.120437	-3.05364	down	--	--
Peel	Cit1042	LysoPE 14:0 (2n isomer)	Lipids_Glycerophospholipids	16000	26800	39400	4040	3620	3690	1.58082	0.138078	-2.85645	down	--	--
Peel	Cit1043	LysoPE 16:0 (2n isomer)	Lipids_Glycerophospholipids	3030000	5350000	7730000	242000	210000	243000	2.02356	0.0431409	-4.5348	down	--	--
Peel	Cit656	Nicotinic acid-hexoside	Nicotinic acid derivatives	1300000	606000	659000	2850000	2810000	3990000	1.31574	3.76218	1.91157	up	--	--
Peel	Cit454	6-Methylmercaptopurine	Nucleotide and its derivates	5980000	7250000	7190000	2620000	2410000	2990000	1.11465	0.392752	-1.34831	down	C16614	ko00983
Peel	Cit138	Cytosine	Nucleotide and its derivates	82100	73400	101000	39900	36400	27500	1.08146	0.404678	-1.30515	down	C00380	ko00240,ko01100
Peel	Cit914	Deoxyribose 5-phosphate	Nucleotide and its derivates	1070000	745000	784000	111000	61200	101000	1.73757	0.105117	-3.24993	down	--	--
Peel	Cit904	Cytidine 5'-monophosphate (Cytidylic acid)	Nucleotide and its derivates	18000	20100	18400	6260	7440	4970	1.21663	0.330442	-1.59753	down	C00055	ko00240,ko01100
Peel	Cit636	N2-methylguanosine	Nucleotide and its derivates	42800	45100	43600	111000	97100	127000	1.11353	2.54829	1.34953	up	--	--
Peel	Cit427	2'-Deoxyinosine-5'-monophosphate	Nucleotide and its derivates	1980000	1230000	1670000	5200000	6330000	6190000	1.31103	3.63115	1.86043	up	C06196	ko00230
Peel	Cit1277	Methylglutaric acid	Organic acids	19500	20400	18400	3830	6270	2870	1.4203	0.22247	-2.16832	down	--	--
Peel	Cit1186	2-Isopropylmalate	Organic acids	765000	829000	872000	72600	67800	58600	1.84474	0.0806975	-3.63133	down	C02504	ko00290,ko00620,ko01100,ko01110,ko01210,ko01230
Peel	Cit1090	Oxoadipic acid	Organic acids	433000	377000	505000	150000	110000	91900	1.32231	0.267605	-1.90183	down	C00322	ko00300,ko00310,ko00380,ko00680,ko01100,ko01120,ko01130,ko01210,ko01230
Peel	Cit828	4-Acetamidobutyric acid	Organic acids	317000	239000	250000	99500	89600	75100	1.21392	0.327792	-1.60915	down	C02946	ko00330,ko01100
Peel	Cit419	5-Aminolevulinate	Organic acids	68900	66700	71500	243000	267000	263000	1.33373	3.7325	1.90014	up	C00430	ko00260,ko00860,ko01060,ko01100,ko01110,ko01120,ko02010
Peel	Cit776	(S)-(-)-2-Hydroxyisocaproic acid	Organic acids	106000	99400	83000	229000	232000	208000	1.06003	2.31969	1.21394	up	--	--
Peel	Cit942	ethylmalonate	Organic acids	17000	17800	12100	34200	36300	35100	1.03468	2.2516	1.17095	up	--	--
Peel	Cit1147	trans,trans-Muconic acid	Organic acids	103000	111000	102000	429000	732000	602000	1.50199	5.57911	2.48004	up	--	--
Peel	Cit34	2-(-)-Carvone	Others	131000	203000	117000	12400	7180	10900	1.89379	0.0675831	-3.88719	down	--	--
Peel	Cit690	Phellodensin F	Others	315000	278000	238000	1050000	1270000	1290000	1.40377	4.34416	2.11908	up	--	--
Peel	Cit988	Isovitexin 7-O-glucoside (Saponarin)	Others	272000	294000	412000	734000	661000	775000	1.02042	2.21881	1.14979	up	C08064	--
Peel	Cit900	Curcumin	Others	57700	39500	5320	129000	195000	178000	1.45656	4.89661	2.29178	up	C10443	ko00945,ko01110
Peel	Cit150	Diethanolamine	Others	26300	15000	30100	67400	83200	77800	1.23466	3.19888	1.67757	up	C06772	ko00564
Peel	Cit652	N-hexosyl-p-coumaroyl putrescine	Phenolamides	71000	52100	76900	15800	14300	14500	1.40942	0.223	-2.16488	down	--	--
Peel	Cit642	N-Caffeoylspermidine	Phenolamides	9	9	9	6120	7620	9	2.05684	509.222	8.99215	up	--	--
Peel	Cit650	N-Feruloyl tyramine	Phenolamides	14100	13400	7720	61900	61900	62400	1.49762	5.28677	2.40239	up	C02717	--
Peel	Cit1108	Procyanidin B2	Proanthocyanidins	7310	8150	8120	4020	9	2720	1.496	0.286217	-1.80482	down	--	--
Peel	Cit1201	4-O-Caffeoyl quinic acid (criptochlorogenic acid)	Quinate and its derivatives	129000	118000	133000	59300	31800	43600	1.16905	0.354474	-1.49625	down	--	--
Peel	Cit1122	Quinic acid	Quinate and its derivatives	14600000	16300000	16600000	1300000	901000	1120000	1.89728	0.0699158	-3.83824	down	C00296	ko00400
Peel	Cit682	O-Sinapoyl quinic acid	Quinate and its derivatives	76300	68500	167000	339000	358000	374000	1.27977	3.43489	1.78027	up	--	--
Peel	Cit1205	5-O-p-Coumaroylquinic acid	Quinate and its derivatives	22000	24500	22100	53400	58300	59200	1.10846	2.49125	1.31687	up	--	--
Peel	Cit1204	5-O-p-coumaroyl shikimic acid O-hexoside	Quinate and its derivatives	42200	22400	27000	67700	69000	65100	1.00816	2.20306	1.13951	up	--	--
Peel	Cit1192	3-O-p-Coumaroyl quinic acid	Quinate and its derivatives	824000	413000	804000	2180000	2490000	2330000	1.27556	3.42969	1.77808	up	--	--
Peel	Cit883	Chlorogenic acid (3-O-Caffeoylquinic acid)	Quinate and its derivatives	137000	121000	120000	804000	873000	642000	1.55903	6.13492	2.61704	up	C00852	ko00940,ko00941,ko00945,ko01110
Peel	Cit1074	Neochlorogenic acid (5-O-Caffeoylquinic acid)	Quinate and its derivatives	128000	120000	120000	691000	678000	533000	1.48383	5.16848	2.36974	up	C17147	--
Peel	Cit1023	Limonin	Terpenoids	549000	691000	635000	287000	254000	292000	1.03603	0.444267	-1.1705	down	C03514	--
Peel	Cit654	N-hydroxy tryptamine	Tryptamine derivatives	106000	676000	146000	38200	48000	53400	1.29962	0.150431	-2.73283	down	C17203	ko00380
Peel	Cit356	serotonin	Tryptamine derivatives	190000	1130000	289000	67600	72700	78200	1.39054	0.135799	-2.88046	down	C00780	ko00380,ko01063,ko01100,ko04024,ko04080,ko04540,ko04721,ko04726,ko04742,ko04750,ko04976,ko07211
Peel	Cit653	N-hexosyl-p-coumaroyl serotonin	Tryptamine derivatives	9	9	9	11500	9	9	1.20096	426.593	8.73672	up	--	--
Peel	Cit301	Nicotinic Acid Methyl Ester (Methyl Nicotinate)	Vitamins	17000	9	9	41900	41700	50200	2.49107	7.86226	2.97494	up	--	--
Peel	Cit1088	Orotic acid	Vitamins	25600	9320	25300	153000	146000	188000	1.67779	8.08701	3.01561	up	C00295	ko00240,ko01100
Tissue	Index	Compounds	Class	RAF1	RAF2	RAF3	HPF1	HPF2	HPF3	VIP	Fold_Change	LogFC	type	cpd_ID	kegg_map
Flesh	Cit929	D-Sorbitol	Alcohols and polyols	33800	36800	36300	16900	8040	13400	1.00657	0.358653	-1.47934	down	C00794	ko00051,ko00052,ko01100,ko02010,ko02060
Flesh	Cit568	Hordenine	Alkaloids	61000	37600	57900	17400	14800	21700	1.00915	0.344409	-1.53781	down	C06199	ko00350
Flesh	Cit1279	N-Acetylmethionine	Amino acid derivatives	442000	262000	293000	52300	48000	21900	1.44864	0.122568	-3.02835	down	C02712	--
Flesh	Cit1215	Acetyl tryptophan	Amino acid derivatives	685000	782000	635000	49200	39500	37300	1.69593	0.0599429	-4.06027	down	C03137	--
Flesh	Cit281	N6-Acetyl-L-lysine	Amino acid derivatives	24200	44900	33300	9	9	11300	2.15303	0.110527	-3.17752	down	C02727	ko00310
Flesh	Cit1066	N-Acetyl-l-leucine	Amino acid derivatives	2630000	2180000	2010000	414000	393000	372000	1.33505	0.172874	-2.53221	down	C02710	--
Flesh	Cit298	N'-Formylkynurenine	Amino acid derivatives	11600	23400	13400	5070	6800	9	1.36188	0.245434	-2.02659	down	C02700	ko00380,ko01100
Flesh	Cit1067	N-Acetyl-L-tyrosine	Amino acid derivatives	195000	174000	167000	38500	33000	27400	1.31253	0.184515	-2.43819	down	--	--
Flesh	Cit19	(-)-3-(3,4-Dihydroxyphenyl)-2-methylalanine	Amino acid derivatives	9	20400	9	17900	10800	24300	1.87195	2.59575	1.37615	up	C07194	--
Flesh	Cit322	Phenylacetyl-L-glutamine	Amino acid derivatives	9	9	9	9	13100	8250	1.84272	791.074	9.62767	up	C04148	ko00360
Flesh	Cit32	1-Methylhistidine	Amino acid derivatives	42600	37400	44900	146000	116000	126000	1.07018	3.10649	1.63528	up	C01152	ko00340
Flesh	Cit1032	L-Saccharopine	Amino acid derivatives	9	31200	23600	40400	48500	33800	1.25144	2.23868	1.16265	up	C00449	ko00300,ko00310,ko01100,ko01110,ko01130,ko01230
Flesh	Cit1020	L-Homocitrulline	Amino acids	9	8200	6650	25300	28000	41500	1.54147	6.37997	2.67355	up	C02427	--
Flesh	Cit706	Rosinidin O-hexoside	Anthocyanins	18600	20400	18400	9	9	9	2.80021	0.000470383	-11.0539	down	--	--
Flesh	Cit540	D(-)-Threose	Carbohydrates	221000	344000	261000	96000	98700	72000	1.05028	0.322881	-1.63092	down	--	--
Flesh	Cit936	Epigallocatechin (EGC)	Catechin derivatives	44600	30900	48500	15500	14800	11300	1.02811	0.335484	-1.57568	down	C12136	ko00941,ko01110
Flesh	Cit1257	Gallocatechin-catechin	Catechin derivatives	9	9	9	10500	5360	6570	2.61284	830.741	9.69825	up	--	--
Flesh	Cit530	Coumaroyl choline	Cholines	21200	25600	16400	63700	79300	81600	1.12831	3.5538	1.82936	up	--	--
Flesh	Cit1132	Scopoletin (7-Hydroxy-5-methoxycoumarin)	Coumarins	9	25100	8930	9	9	9	1.88794	0.000793208	-10.3	down	C01752	ko00940,ko01061,ko01110
Flesh	Cit111	Bergapten	Coumarins	111000	156000	65700	42900	22400	32100	1.04489	0.292756	-1.77223	down	C01557	ko01061,ko01110
Flesh	Cit353	Scoparone	Coumarins	9	29900	9	63500	352000	84100	2.3312	16.699	4.06169	up	C09311	--
Flesh	Cit966	Hesperetin 7-O-neohesperidoside (Neohesperidin)	Flavanone	422000	583000	511000	123000	203000	141000	1.08125	0.308047	-1.69878	down	C09806	ko00941
Flesh	Cit677	O-methylChrysoeriol 5-O-hexoside	Flavone	13000	9900	9260	3140	3390	2410	1.12954	0.277985	-1.84692	down	--	--
Flesh	Cit709	Selgin O-malonylhexoside	Flavone	2260000	2010000	874000	321000	202000	107000	1.4145	0.122473	-3.02947	down	--	--
Flesh	Cit581	Limocitrin O-hexoside	Flavone	81100	79300	80800	9	9	9	3.05154	0.00011194	-13.125	down	--	--
Flesh	Cit716	Syringetin 5-O-hexoside	Flavone	70600	74300	76300	9	9	9	3.03689	0.000122061	-13.0001	down	--	--
Flesh	Cit717	Syringetin 7-O-hexoside	Flavone	60500	94600	66500	9	9	9	3.0334	0.000121841	-13.0027	down	--	--
Flesh	Cit367	Tangeretin	Flavone	1430000	2530000	1540000	359000	632000	547000	1.09995	0.279636	-1.83838	down	C10190	--
Flesh	Cit461	8-C-hexosyl-luteolin O-hexoside	Flavone C-glycosides	337000	313000	144000	20400	23000	18900	1.57451	0.0784635	-3.67183	down	--	--
Flesh	Cit1253	Eriodictyol C-hexoside	Flavone C-glycosides	925000	1020000	553000	219000	135000	97300	1.29388	0.180665	-2.46861	down	--	--
Flesh	Cit451	6-C-hexosyl-hesperetin O-hexoside	Flavone C-glycosides	9	9	9	9	17800	26300	1.93604	1633.67	10.6739	up	--	--
Flesh	Cit420	methylQuercetin O-hexoside	Flavonol	451000	404000	352000	140000	120000	148000	1.04533	0.338028	-1.56478	down	--	--
Flesh	Cit577	Isorhamnetin O-hexoside	Flavonol	27300	31700	23700	9	9	9	2.86486	0.000326481	-11.5807	down	--	--
Flesh	Cit715	Syringetin 3-O-hexoside	Flavonol	133000	68900	86500	9	9	9	3.07373	9.362e-05	-13.3828	down	--	--
Flesh	Cit1265	Isorhamnetin O-acetyl-hexoside	Flavonol	1900000	1600000	742000	231000	158000	85300	1.45034	0.11181	-3.16087	down	--	--
Flesh	Cit218	Kumatakenin	Flavonol	9	2790	1490	9	9	9	1.61526	0.00629517	-7.31154	down	--	--
Flesh	Cit985	Isorhamnetin 3-O-neohesperidoside	Flavonol	121000	95200	74300	39900	28900	23600	1.05156	0.318072	-1.65257	down	--	--
Flesh	Cit152	Dihydromyricetin	Flavonol	89600	83300	109000	28300	34200	26000	1.07838	0.313941	-1.67143	down	C02906	ko00941,ko01110
Flesh	Cit176	Fustin	Flavonol	112000	86200	53400	9	9	9	3.04942	0.000107313	-13.1859	down	C01378	ko00941
Flesh	Cit1142	Syringetin	Flavonol	9	7110	9	9	9	9	1.00936	0.00378788	-8.04439	down	C11620	ko00944
Flesh	Cit993	Kaempferol 3-O-rutinoside (Nicotiflorin)	Flavonol	9	9	9	27100	18800	18000	2.81612	2366.67	11.2086	up	--	--
Flesh	Cit484	Caffeic aldehyde	Hydroxycinnamoyl derivatives	12000	9030	12300	9	9	9	2.69694	0.000810081	-10.2696	down	C10945	ko00940,ko01110
Flesh	Cit49	3-(4-Hydroxyphenyl)propionic acid	Hydroxycinnamoyl derivatives	74200	98700	59700	9	9	9	3.04111	0.000116079	-13.0726	down	C01744	--
Flesh	Cit373	trans-cinnamaldehyde	Hydroxycinnamoyl derivatives	36800	28200	31200	7670	5070	5890	1.29009	0.193659	-2.36841	down	C00903	ko00940,ko01060,ko01100,ko01110,ko04750
Flesh	Cit809	3,4,5-Trimethoxycinnamic acid	Hydroxycinnamoyl derivatives	1780	2500	1160	9	9	9	2.31576	0.00496324	-7.6545	down	--	--
Flesh	Cit345	Resveratrol	Hydroxycinnamoyl derivatives	251000	225000	207000	9	9	9	3.22081	3.95315e-05	-14.6266	down	C03582	ko00945,ko01061,ko01110,ko04211,ko04212
Flesh	Cit315	p-Coumaraldehyde	Hydroxycinnamoyl derivatives	95100	113000	90300	9	9	9	3.08611	9.04826e-05	-13.432	down	--	--
Flesh	Cit1190	3,4-Dimethoxycinnamic acid	Hydroxycinnamoyl derivatives	9	9	9	9370	6020	4070	2.58066	720.741	9.49334	up	--	--
Flesh	Cit1282	O-Caffeoyl maltotriose	Hydroxycinnamoyl derivatives	9	4440	2280	42600	51800	50100	1.91234	21.4742	4.42453	up	--	--
Flesh	Cit624	Methoxyindoleacetic acid	Indole derivatives	1780000	2110000	2140000	259000	265000	250000	1.4471	0.128358	-2.96175	down	C05660	ko00380
Flesh	Cit572	Indole	Indole derivatives	468000	490000	484000	128000	118000	132000	1.17031	0.262136	-1.93161	down	C00463	ko00380,ko00400,ko00402,ko01100,ko01110,ko04974
Flesh	Cit951	Genistein 7-O-Glucoside (Genistin)	Isoflavone	112000	94200	100000	21700	27800	31700	1.16046	0.265186	-1.91492	down	C09126	ko00943
Flesh	Cit436	4-Hydroxysphinganine	Lipids_Fatty acids	12400000	4450000	8530000	1920000	2010000	2700000	1.07859	0.261229	-1.93661	down	C12144	ko00600,ko01100
Flesh	Cit621	MAG (18:4) isomer2	Lipids_Glycerolipids	12400	3330	4180	9	9	9	2.55489	0.0013561	-9.52632	down	--	--
Flesh	Cit402	LysoPC 16:1	Lipids_Glycerophospholipids	55400	66600	57000	4550	8640	7010	1.49316	0.112849	-3.14753	down	--	--
Flesh	Cit403	LysoPC 16:1 (2n isomer)	Lipids_Glycerophospholipids	4000000	2670000	3300000	54900	62500	71200	2.0109	0.0189168	-5.72419	down	--	--
Flesh	Cit407	LysoPC 18:2	Lipids_Glycerophospholipids	1550000	1680000	1470000	120000	174000	345000	1.43327	0.135957	-2.87877	down	--	--
Flesh	Cit600	LysoPC 18:3	Lipids_Glycerophospholipids	6130000	3960000	4430000	280000	402000	725000	1.54158	0.0969008	-3.36735	down	--	--
Flesh	Cit401	LysoPC 16:0	Lipids_Glycerophospholipids	19800000	15600000	15600000	1180000	1780000	3130000	1.47535	0.119412	-3.06598	down	--	--
Flesh	Cit406	LysoPC 18:1 (2n isomer)	Lipids_Glycerophospholipids	22100000	18800000	21800000	1070000	1220000	1290000	1.71086	0.0570973	-4.13043	down	--	--
Flesh	Cit598	LysoPC 16:2 (2n isomer)	Lipids_Glycerophospholipids	189000	82900	118000	9	9	9	3.11974	6.92485e-05	-13.8179	down	--	--
Flesh	Cit604	LysoPE 14:0	Lipids_Glycerophospholipids	25800	23000	19300	2090	2570	2510	1.51366	0.105286	-3.24761	down	--	--
Flesh	Cit601	LysoPC 18:3 (2n isomer)	Lipids_Glycerophospholipids	21500000	19300000	20900000	849000	1070000	992000	1.76793	0.0471799	-4.40568	down	--	--
Flesh	Cit400	LysoPC 14:0	Lipids_Glycerophospholipids	67400	45600	48300	4410	7900	7420	1.45679	0.122319	-3.03128	down	--	--
Flesh	Cit408	LysoPC 18:2 (2n isomer)	Lipids_Glycerophospholipids	9110000	7850000	8110000	171000	236000	275000	1.92232	0.0272038	-5.20005	down	--	--
Flesh	Cit610	LysoPE 18:2 (2n isomer)	Lipids_Glycerophospholipids	1530000	1440000	1220000	64400	102000	104000	1.67436	0.0645346	-3.95378	down	--	--
Flesh	Cit405	LysoPC 18:1	Lipids_Glycerophospholipids	822000	839000	794000	61200	87800	101000	1.53002	0.101833	-3.29572	down	--	--
Flesh	Cit605	LysoPE 18:0	Lipids_Glycerophospholipids	191000	66500	91900	1430	3370	2470	1.95925	0.0208071	-5.58678	down	--	--
Flesh	Cit593	LysoPC 10:0	Lipids_Glycerophospholipids	3410	3760	2640	9	9	9	2.45347	0.00275229	-8.50515	down	--	--
Flesh	Cit596	LysoPC 15:1	Lipids_Glycerophospholipids	29300	23900	23100	9	9	9	2.85075	0.000353866	-11.4645	down	--	--
Flesh	Cit595	LysoPC 15:0	Lipids_Glycerophospholipids	500000	376000	358000	28000	36000	34700	1.60211	0.0799838	-3.64415	down	--	--
Flesh	Cit404	LysoPC 18:0 (2n isomer)	Lipids_Glycerophospholipids	63500	61300	66700	5140	6760	6930	1.54089	0.098329	-3.34624	down	--	--
Flesh	Cit599	LysoPC 17:0	Lipids_Glycerophospholipids	461000	301000	301000	23500	33900	31500	1.5825	0.0836312	-3.57981	down	--	--
Flesh	Cit1168	LysoPE 16:0	Lipids_Glycerophospholipids	21000000	12500000	14000000	598000	994000	1090000	1.7054	0.0564632	-4.14655	down	--	--
Flesh	Cit1169	LysoPE 18:1	Lipids_Glycerophospholipids	12400000	12400000	10800000	624000	915000	901000	1.65641	0.0685393	-3.86692	down	--	--
Flesh	Cit1170	LysoPE 18:1 (2n isomer)	Lipids_Glycerophospholipids	1580000	1510000	1330000	135000	147000	158000	1.53529	0.0995475	-3.32847	down	--	--
Flesh	Cit603	LysoPC 20:4	Lipids_Glycerophospholipids	4020000	3870000	3930000	319000	418000	455000	1.5329	0.100846	-3.30977	down	--	--
Flesh	Cit262	LysoPC 14:0 (2n isomer)	Lipids_Glycerophospholipids	124000	77000	77800	7790	12900	12800	1.45641	0.120122	-3.05743	down	--	--
Flesh	Cit263	LysoPC 16:0 (2n isomer)	Lipids_Glycerophospholipids	753000	488000	487000	27200	42500	428000	1.2299	0.288021	-1.79575	down	--	--
Flesh	Cit264	LysoPC 18:0	Lipids_Glycerophospholipids	2760000	1110000	1470000	73000	93700	121000	1.69445	0.0538764	-4.2142	down	--	--
Flesh	Cit266	LysoPC 20:1 (2n isomer)	Lipids_Glycerophospholipids	495000	305000	367000	17700	24600	25800	1.69636	0.0583548	-4.09901	down	--	--
Flesh	Cit265	LysoPC 20:1	Lipids_Glycerophospholipids	523000	345000	371000	16800	27100	29000	1.69675	0.0588378	-4.08711	down	--	--
Flesh	Cit1042	LysoPE 14:0 (2n isomer)	Lipids_Glycerophospholipids	94500	79800	70100	6290	11700	9810	1.48762	0.113748	-3.13609	down	--	--
Flesh	Cit1043	LysoPE 16:0 (2n isomer)	Lipids_Glycerophospholipids	31600000	20400000	22800000	1040000	1730000	1880000	1.67985	0.0621658	-4.00774	down	--	--
Flesh	Cit656	Nicotinic acid-hexoside	Nicotinic acid derivatives	816000	979000	752000	4820000	5100000	4990000	1.3444	5.85395	2.54941	up	--	--
Flesh	Cit334	Purine	Nucleotide and its derivates	9	6350	5440	9	9	9	1.76798	0.00228833	-8.77149	down	C15587	--
Flesh	Cit138	Cytosine	Nucleotide and its derivates	133000	68500	89100	14700	22600	19600	1.25806	0.195802	-2.35253	down	C00380	ko00240,ko01100
Flesh	Cit79	5-Methylcytosine	Nucleotide and its derivates	24800	14000	15800	6300	9	5940	1.40628	0.224341	-2.15624	down	C02376	ko00240
Flesh	Cit914	Deoxyribose 5-phosphate	Nucleotide and its derivates	182000	134000	164000	13900	11800	9110	1.63523	0.0725208	-3.78546	down	--	--
Flesh	Cit136	Cytidine	Nucleotide and its derivates	812000	360000	520000	75700	56300	53500	1.46881	0.109634	-3.18924	down	C00475	ko00240,ko01100
Flesh	Cit1186	2-Isopropylmalate	Organic acids	627000	802000	702000	185000	205000	199000	1.14129	0.276396	-1.85519	down	C02504	ko00290,ko00620,ko01100,ko01110,ko01210,ko01230
Flesh	Cit889	Citric acid	Organic acids	59100000	42200000	53800000	5210000	5430000	5270000	1.52041	0.102579	-3.28519	down	C00158	ko00020,ko00250,ko00630,ko00720,ko01060,ko01061,ko01062,ko01063,ko01064,ko01065,ko01066,ko01070,ko01100,ko01110,ko01120,ko01130,ko01200,ko01210,ko01230,ko02020,ko04742,ko04922,ko05230
Flesh	Cit864	A-Ketoglutaric acid	Organic acids	673000	646000	520000	166000	222000	181000	1.08559	0.309407	-1.69242	down	--	--
Flesh	Cit1090	Oxoadipic acid	Organic acids	528000	509000	476000	96700	70100	92700	1.34224	0.171514	-2.54361	down	C00322	ko00300,ko00310,ko00380,ko00680,ko01100,ko01120,ko01130,ko01210,ko01230
Flesh	Cit419	5-Aminolevulinate	Organic acids	101000	55000	54600	237000	262000	256000	1.13541	3.585	1.84197	up	C00430	ko00260,ko00860,ko01060,ko01100,ko01110,ko01120,ko02010
Flesh	Cit483	Benzamide	Others	6410	7990	7230	9	9	9	2.61499	0.00124827	-9.64586	down	C09815	ko00627,ko01120
Flesh	Cit544	D-erythro-Dihydrosphingosine	Others	248000	75900	150000	25600	30300	37100	1.19023	0.196244	-2.34928	down	--	--
Flesh	Cit321	Phenethylamine	Others	43100	44500	39900	9	9	9	2.94247	0.000211765	-12.2053	down	C05332	ko00360
Flesh	Cit34	2-(-)-Carvone	Others	7160	9010	9480	9	9	9	2.64732	0.00105263	-9.89178	down	--	--
Flesh	Cit150	Diethanolamine	Others	32000	21800	25800	81000	80600	76400	1.05394	2.98995	1.58012	up	C06772	ko00564
Flesh	Cit661	N-p-Coumaroyl putrescine	Phenolamides	54400	48700	99800	10100	15200	17000	1.21865	0.208477	-2.26204	down	C18326	ko00330
Flesh	Cit634	N',N"",N""'-p-coumaroyl-cinnamoyl-caffeoyl spermidine	Phenolamides	9	2080	2840	9	9	9	1.64271	0.00547778	-7.51219	down	--	--
Flesh	Cit660	N'-p-Coumaroyl putrescine	Phenolamides	54200	49200	113000	10100	20800	20600	1.13753	0.237985	-2.07106	down	--	--
Flesh	Cit645	N'-Feruloyl putrescine	Phenolamides	13500	11300	14000	2650	3200	4300	1.16384	0.261598	-1.93458	down	--	--
Flesh	Cit646	N-Feruloyl putrescine	Phenolamides	30100	39700	51500	18000	9710	11700	1.03425	0.324897	-1.62195	down	C10497	ko00330
Flesh	Cit1205	5-O-p-Coumaroylquinic acid	Quinate and its derivatives	12100	7040	9130	9	9	9	2.66185	0.000955076	-10.0321	down	--	--
Flesh	Cit1122	Quinic acid	Quinate and its derivatives	45700000	35500000	41900000	2720000	2440000	3080000	1.66127	0.0669374	-3.90104	down	C00296	ko00400
Flesh	Cit693	Phytocassane C	Terpenoids	320000	108000	204000	48000	47700	60200	1.09728	0.246677	-2.0193	down	--	--
Flesh	Cit654	N-hydroxy tryptamine	Tryptamine derivatives	22500	36300	27700	7470	10400	10700	1.03524	0.330289	-1.5982	down	C17203	ko00380
Flesh	Cit256	L-Tryptamine	Tryptamine derivatives	66100	62800	47100	10800	21700	18900	1.09982	0.292045	-1.77574	down	C00398	ko00380,ko00901,ko01060,ko01063,ko01100,ko01110,ko04080
Flesh	Cit304	N-Methyltryptamine	Tryptamine derivatives	123000	72600	62500	21900	26000	23500	1.09788	0.276637	-1.85393	down	C06213	ko00380
Flesh	Cit283	N-Acetyl-5-hydroxytryptamine	Tryptamine derivatives	217000	401000	376000	75300	75200	77400	1.19166	0.229276	-2.12484	down	C00978	ko00380,ko01100
Flesh	Cit301	Nicotinic Acid Methyl Ester (Methyl Nicotinate)	Vitamins	9	9	9	53900	54400	54500	2.98489	6029.63	12.5579	up	--	--
Flesh	Cit1088	Orotic acid	Vitamins	53100	32500	35600	102000	163000	123000	1.0629	3.20132	1.67867	up	C00295	ko00240,ko01100
